# Supplementary material for: A Closer Look at Radiation Exposure During Percutaneous Cryoablation for T1 Renal Tumors
Source: Cancers (Basel). 2025 Jun 17;17(12):2016. doi: 10.3390/cancers17122016 (PMC12191335; doi:10.3390/cancers17122016)
Supplement: Supplementary file 1 [file cancers-17-02016-s001.zip]

Archive with 1 entries (1 files):
- cancers-3655912-supplementary.pdf
